# Supplementary material for: Genome-wide association study of serum tumor markers in Southern Chinese Han population
Source: BMC Cancer. 2022 Feb 10;22:160. doi: 10.1186/s12885-022-09236-6 (PMC8832811; doi:10.1186/s12885-022-09236-6)
Supplement: Supplementary file 2 — Additional file 2: Supplemental Figure 2. A map of the SNPs associated with each serum tumor marker on different chromosomes. (A) AFP; (B) CA50; (C) CA125; (D) CA153; (E) CA19-9; (F) CEA; (G) f-PSA; (H) SCC-Ag. [file 12885_2022_9236_MOESM2_ESM.zip]

Archive with 8 entries (8 files):
- Supplemental figure 2A.tif
- Supplemental figure 2B.tif
- Supplemental figure 2C.tif
- Supplemental figure 2D.tif
- Supplemental figure 2E.tif
- Supplemental figure 2F.tif
- Supplemental figure 2G.tif
- Supplemental figure 2H.tif
